# Supplementary material for: Mechanical effects of MitraClip on leaflet stress and myocardial strain in functional mitral regurgitation – A finite element modeling study
Source: PLoS One. 2019 Oct 10;14(10):e0223472. doi: 10.1371/journal.pone.0223472 (PMC6786765; doi:10.1371/journal.pone.0223472)
Supplement: S1 File — (XLSX) [file pone.0223472.s002.xlsx]

## Sheet: LeafletStress
						Anterior leaflet stress at ED peri-clip
			Baseline			Von-Mises stress (kPa)				20% Increase in LV Volume
	Sheep 1	Sheep 2	Sheep 3	Sheep 4	Sheep 5			Sheep 1	Sheep 2	Sheep 3	Sheep 4	Sheep 5
Pre-MitraClip	4.70002	3.21744	2.74186	3.28712	6.79508		Pre-MitraClip	19.7996	3.1322	3.41634	4.65563	16.6239
Partial Grasp	24.3603	13.9332	20.3025	24.7653	19.7444		Partial Grasp	25.2701	15.7513	23.0568	29.9501	28.9663
Complete Grasp	23.8096	20.6421	35.5402	29.7139	22.5154		Complete Grasp	26.6135	21.933	31.9305	34.5201	30.9688
						Anterior leaflet stress at ES peri-clip
			Baseline			Von-Mises stress (kPa)				20% Increase in LV Volume
	Sheep 1	Sheep 2	Sheep 3	Sheep 4	Sheep 5			Sheep 1	Sheep 2	Sheep 3	Sheep 4	Sheep 5
Pre-MitraClip	74.3811	70.0634	52.1343	87.1275	87.0174		Pre-MitraClip	97.9463	73.5038	61.5646	95.3489	99.179
Partial Grasp	70.8778	85.4828	76.1439	105.224	98.8473		Partial Grasp	103.32	90.6936	81.2011	132.569	139.716
Complete Grasp	92.1952	80.6013	81.4758	122.187	104.172		Complete Grasp	108.331	103.32	91.8422	144.527	139.222
						Posterior leaflet stress at ED peri-clip
			Baseline			Von-Mises stress (kPa)				20% Increase in LV Volume
	Sheep 1	Sheep 2	Sheep 3	Sheep 4	Sheep 5			Sheep 1	Sheep 2	Sheep 3	Sheep 4	Sheep 5
Pre-MitraClip	12.2918	7.97413	12.4344	16.6943	6.79508		Pre-MitraClip	19.2165	11.0375	16.7065	17.7065	16.6239
Partial Grasp	26.0138	16.4352	17.7122	26.5644	19.7444		Partial Grasp	27.6711	20.3089	21.3789	30.5736	28.9663
Complete Grasp	27.4107	23.5185	25.1893	31.6538	22.5154		Complete Grasp	28.8001	26.8752	27.0504	36.4646	30.9688
						Posterior leaflet stress at ES peri-clip
			Baseline			Von-Mises stress (kPa)				20% Increase in LV Volume
	Sheep 1	Sheep 2	Sheep 3	Sheep 4	Sheep 5			Sheep 1	Sheep 2	Sheep 3	Sheep 4	Sheep 5
Pre-MitraClip	127.221	93.6322	78.4311	78.9118	87.0174		Pre-MitraClip	118.809	98.6545	75.4579	92.7198	99.179
Partial Grasp	108.192	99.0254	58.6862	89.355	98.8473		Partial Grasp	101.218	111.336	72.0669	112.948	139.716
Complete Grasp	108.248	105.421	62.5944	111.872	104.172		Complete Grasp	115.643	121.823	76.7255	144.14	139.222

## Sheet: Septo-lateralDimension
						Septo-lateral Dimension at ED
			Baseline			Length (mm)				20% Increase in LV Volume
	Sheep 1	Sheep 2	Sheep 3	Sheep 4	Sheep 5			Sheep 1	Sheep 2	Sheep 3	Sheep 4	Sheep 5
Pre-MitraClip	41.5	29.4	28.7	27.7	34.5		Pre-MitraClip	42.7	30.7	29.3	28.8	36.5
Partial Grasp	34.7	27.5	26.4	20.2	32.9		Partial Grasp	35.1	27.9	26.6	20.5	32.3
Complete Grasp	33.3	24.9	23.7	19.1	30.5		Complete Grasp	33.6	25.3	23.9	19.5	30.2
						Septo-lateral Dimension at ES
			Baseline			Length (mm)				20% Increase in LV Volume
	Sheep 1	Sheep 2	Sheep 3	Sheep 4	Sheep 5			Sheep 1	Sheep 2	Sheep 3	Sheep 4	Sheep 5
Pre-MitraClip	38.6	28.8	24.2	22.7	29.5		Pre-MitraClip	40.2	30	24.9	24.4	28.9
Partial Grasp	37.1	27.5	24.5	20.9	29		Partial Grasp	37.6	28.2	24.8	22	28
Complete Grasp	36.4	25.5	21.3	20.4	28.3		Complete Grasp	36.9	26	23.6	21.3	27.5

## Sheet: Err
						Err at ED: P2 myocardium
			Baseline							20% Increase in LV Volume
	Sheep 1	Sheep 2	Sheep 3	Sheep 4	Sheep 5			Sheep 1	Sheep 2	Sheep 3	Sheep 4	Sheep 5
Pre-MitraClip	-0.07532	-0.02516	-0.0451	-0.10113	-0.01361		Pre-MitraClip	-0.08379	-0.02496	-0.0543	-0.10881	-0.03206
Partial Grasp	-0.00958415	0.0211406	-0.0245	-0.0193949	0.0490548		Partial Grasp	-0.012699	0.0261658	-0.0361	-0.0204956	0.0565027
Complete Grasp	-0.00021475	0.0426259	0.00772	-0.0110586	0.060889		Complete Grasp	0.000634628	0.0454767	-0.0138	-0.0134698	0.0781256
						Err at ES: P2 myocardium
			Baseline							20% Increase in LV Volume
	Sheep 1	Sheep 2	Sheep 3	Sheep 4	Sheep 5			Sheep 1	Sheep 2	Sheep 3	Sheep 4	Sheep 5
Pre-MitraClip	0.202035	0.202136	0.205	0.244672	0.257679		Pre-MitraClip	0.205162	0.192611	0.211	0.245518	0.277614
Partial Grasp	0.142483	0.1946	0.165	0.10652	0.153859		Partial Grasp	0.133051	0.182764	0.19	0.0959751	0.112078
Complete Grasp	0.124713	0.16372	0.129	0.102617	0.123413		Complete Grasp	0.110085	0.15112	0.159	0.0962895	0.104627
						Err at ED: P2 endocardium
			Baseline							20% Increase in LV Volume
	Sheep 1	Sheep 2	Sheep 3	Sheep 4	Sheep 5			Sheep 1	Sheep 2	Sheep 3	Sheep 4	Sheep 5
Pre-MitraClip	0.187372	0.179282	0.0982	0.200273	0.234083		Pre-MitraClip	0.178646	0.161437	0.123	0.191459	0.247158
Partial Grasp	0.113557	0.015583	0.0593	0.11055	0.14961		Partial Grasp	0.003981	0.143909	0.104	0.10357	0.107738
Complete Grasp	0.093742	0.140211	0.0512	0.105666	0.118278		Complete Grasp	0.071926	0.121639	0.104	0.09798	0.081602

## Sheet: Ell
						Ell at ED: P2 myocardium
			Baseline							20% Increase in LV Volume
	Sheep 1	Sheep 2	Sheep 3	Sheep 4	Sheep 5			Sheep 1	Sheep 2	Sheep 3	Sheep 4	Sheep 5
Pre-MitraClip	0.0382367	-0.0330348	0.0384024	0.0193744	-0.0348602		Pre-MitraClip	0.0490553	-0.0250986	0.0656205	0.0297069	0.00344701
Partial Grasp	0.00340683	-0.0523705	0.0347618	0.00386498	-0.0655034		Partial Grasp	0.0125796	-0.044163	0.0610235	0.0178841	-0.0274324
Complete Grasp	0.00145482	-0.0467308	0.0453837	0.011866	-0.0505575		Complete Grasp	0.0144441	-0.0333057	0.0669225	0.024575	0.00369203
						Ell at ES: P2 myocardium
			Baseline							20% Increase in LV Volume
	Sheep 1	Sheep 2	Sheep 3	Sheep 4	Sheep 5			Sheep 1	Sheep 2	Sheep 3	Sheep 4	Sheep 5
Pre-MitraClip	-0.0897236	-0.0575003	-0.0602341	-0.073089	0.0539769		Pre-MitraClip	-0.0973075	-0.0570478	-0.0913297	-0.0764669	0.020676
Partial Grasp	-0.0601947	-0.057021	-0.0458513	-0.0152768	0.0826688		Partial Grasp	-0.0649786	-0.0623819	-0.088008	-0.0157694	0.0875747
Complete Grasp	-0.0543406	-0.0674477	-0.0709714	-0.0241513	0.0952172		Complete Grasp	-0.0594213	-0.0748185	-0.103619	-0.0274286	0.0675203
						Ell at ED: P2 endocardium
			Baseline							20% Increase in LV Volume
	Sheep 1	Sheep 2	Sheep 3	Sheep 4	Sheep 5			Sheep 1	Sheep 2	Sheep 3	Sheep 4	Sheep 5
Pre-MitraClip	0.0119909	-0.0659488	-0.0232026	0.00503861	-0.0436739		Pre-MitraClip	0.017007	-0.058894	0.0289184	0.0155191	-0.00205136
Partial Grasp	-0.0732957	-0.102023	-0.0338357	-0.0148977	-0.0655034		Partial Grasp	-0.0721274	-0.0945813	0.0268847	0.00368611	-0.0274324
Complete Grasp	-0.0762968	-0.0927465	0.00786211	0.00111259	-0.0505575		Complete Grasp	-0.0673263	-0.0774305	0.0666152	0.0181709	0.00369203
